# Supplementary material for: Immunolocalization of Nesfatin-1 in the Gastrointestinal Tract of the Common Bottlenose Dolphin Tursiops truncatus
Source: Animals (Basel). 2022 Aug 22;12(16):2148. doi: 10.3390/ani12162148 (PMC9405072; doi:10.3390/ani12162148)
Supplement: Supplementary file 1 [file animals-12-02148-s001.zip]

Archive with 1 entries (1 files):
- animals-1685731-supplementary.pdf
